# Supplementary material for: Genetic and Phenotypic Variations Within Ancient ‘Mehras’ Olive (Olea europaea L.)
Source: Int J Mol Sci. 2026 Jun 4;27(11):5087. doi: 10.3390/ijms27115087 (PMC13257465; doi:10.3390/ijms27115087)
Supplement: Supplementary file 1 [file ijms-27-05087-s001.zip]

Archive with 1 entries (1 files):
- ijms-4283666-supplementary.pdf
